# Supplementary material for: Static and Dynamic Measurements of Compliance and Driving Pressure: A Pilot Study
Source: Front Physiol. 2022 Feb 4;13:773010. doi: 10.3389/fphys.2022.773010 (PMC8854783; doi:10.3389/fphys.2022.773010)
Supplement: Supplementary Material 1 — Radar plots showing compliance calculations (in mL/cmH20) for each subject. The blue line denotes calculations by method A, the pink line by method B, the orange line by method C, and the green line by method D. For each subject, the baseline (BL) calculations by each of the four methods are in the top center axis. One ventilator adjustment was then performed, and the data recalculated. The changes were performed and are listed in counter-clockwise fashion: Vt+ is tidal volume increase by 2 ml/kg of ideal body weight from baseline, Vt- is tidal volume decrease by 2 ml/kg of ideal body weight from baseline, I:E+ is the ratio increase by 1.0 from baseline, I:E- is the ratio decrease by 1.0 from baseline, PEEP+ is PEEP increase by 2 cmH2O from baseline, and PEEP- is PEEP decrease by 2 cmH2O from baseline. For subject ID #14, a visual representation could not be displayed as data points were collected only for baseline and Vt+. Among the ten subjects, methods B and C best approximated one another, and Method A consistently calculated higher compliance. Method D did not demonstrate a consistent pattern. [file Table_1.XLSX]

## Sheet: em_tabs
		Mean compliance for A,B,C,D					Mean differences between compliance measures A,B,C,D at each setting
		A	B	C	D		A minus B						A minus C						A minus D						B minus C						B minus D						C minus D
settings		mean	mean	mean	mean		difference	95% CI		LOA			difference	95% CI		LOA			difference	95% CI		LOA			difference	95% CI		LOA			difference	95% CI		LOA			difference	95% CI		LOA
initial baseline		33.7	29.5	30.5	30.6		4.176	2.53558	5.81642	1.06132	7.29068		3.148	0.468422	5.82758	-1.33784	7.63384		3.104	-4.9839	11.1919	-16.2413	22.4493		-1.028	-2.81471	0.758708	-3.96101	1.90501		-1.072	-8.18736	6.04336	-18.3347	16.1907		-0.044	-6.31214	6.22414	-15.6272	15.5392
Vt +2		34.8	30.2	33	28.6		4.6615	2.70688	6.61612	-2.11793	11.8079		2.0592	-1.13784	5.25624	-7.63613	13.2728		6.31877	-1.99342	14.631	-23.4244	38.4944		-2.52426	-4.72826	-0.320259	-6.96882	2.91548		1.69255	-5.62805	9.01315	-24.2937	29.6737		4.47856	-2.04394	11.0011	-20.2923	29.7256
Vt -2		35.7	27.3	28.3	24.1		8.53011	6.4371	10.6231	-1.95549	19.7115		7.71771	4.29298	11.1424	-5.07655	22.2126		11.8111	3.38611	20.2362	-16.1879	42.3159		-0.761548	-3.14533	1.62224	-5.92255	5.30255		3.39153	-4.03227	10.8153	-19.9392	28.3112		4.29826	-2.35112	10.9476	-19.9697	28.9617
I:E increased		34.2	30.1	31	32.1		4.09906	2.39482	5.8033	1.09179	7.24821		3.2026	0.417938	5.98725	-3.01053	9.3483		2.15035	-5.98192	10.2826	-25.1248	29.1959		-0.920244	-2.79045	0.949962	-5.89705	3.89482		-1.91085	-9.06681	5.24512	-28.1046	23.8357		-1.08445	-7.40302	5.23412	-23.3423	21.0756
I:E decreased		33.9	29.1	29.3	25.1		4.9948	3.22384	6.76577	2.35329	8.22671		4.74198	1.84737	7.63659	-3.98542	14.0054		8.87012	0.692769	17.0475	-13.1881	33.6131		-0.266413	-2.22665	1.69382	-7.93534	7.37534		3.97902	-3.2182	11.1762	-16.4782	26.3232		4.20099	-2.1688	10.5708	-11.6795	22.0845
PEEP +2		32.4	27.5	28.9	26.4		4.94351	3.23927	6.64775	0.211773	9.81712		3.44037	0.655716	6.22503	-3.3744	10.1877		6.03479	-2.09748	14.1671	-16.8887	28.7287		-1.52691	-3.39712	0.343295	-6.29559	3.08003		1.12915	-6.02681	8.28512	-17.9973	19.8085		2.56222	-3.75635	8.88078	-14.7346	19.7613
PEEP -2		36.3	31.5	30.6	27		4.83684	3.1326	6.54108	1.59057	8.22498		5.62593	2.84127	8.41059	-2.68269	13.8671		9.2259	1.09363	17.3582	-10.7722	28.9944		0.765311	-1.10489	2.63552	-6.18954	7.55842		4.42693	-2.72904	11.5829	-13.3431	21.7497		3.56777	-2.7508	9.88634	-10.6341	17.6718
		Mean driving pressure for A,B,C,D					Mean differences between driving pressure measures A,B,C,D at each setting
		A	B	C	D		A minus B						A minus C						A minus D						B minus C						B minus D						C minus D
settings		mean	mean	mean	mean		difference	95% CI		LOA			difference	95% CI		LOA			difference	95% CI		LOA			difference	95% CI		LOA			difference	95% CI		LOA			difference	95% CI		LOA
initial baseline		14.76	16.86	16.09	16.25		-2.1	-2.87294	-1.32706	-3.60975	-0.590249		-1.331	-2.43427	-0.227731	-3.79653	1.13453		-1.495	-5.61654	2.62654	-12.5531	9.5631		0.769	-0.60462	2.14262	-1.55022	3.08822		0.605	-3.53946	4.74946	-10.4463	11.6563		-0.164	-3.62093	3.29293	-9.19322	8.86522
Vt +2		17.91	20.65	18.43	22.19		-2.66568	-3.53219	-1.79917	-4.69769	0.331024		-0.649951	-1.94615	0.646245	-3.59678	1.73678		-4.33071	-8.63327	-0.0281477	-18.6776	8.71759		2.0388	0.489822	3.58778	-1.83359	4.34026		-1.61116	-5.91363	2.69131	-15.4646	9.87126		-3.76439	-7.52201	-0.00677095	-16.5618	8.46177
Vt -2		11.28	14.16	12.87	16.1		-2.81795	-3.72781	-1.9081	-4.95472	0.314724		-1.68456	-3.06662	-0.302505	-4.38549	0.533492		-4.86667	-9.25928	-0.474066	-15.8334	4.80139		1.14518	-0.484583	2.77495	-1.79948	2.58748		-2.00733	-6.38877	2.37411	-13.9413	7.54933		-3.23668	-7.13787	0.664516	-14.8562	7.67622
I:E increased		14.61	16.87	15.87	15.74		-2.2773	-3.06923	-1.48537	-4.72428	0.0798331		-1.23257	-2.37511	-0.0900194	-4.04624	1.68624		-1.12657	-5.28403	3.0309	-12.7704	10.6615		1.0359	-0.373349	2.44515	-2.87827	5.16272		1.13781	-3.03796	5.31358	-11.1602	13.6958		0.131441	-3.386	3.64888	-9.5956	9.84671
I:E decreased		14.4	17.07	16.1	19.34		-2.67783	-3.48912	-1.86653	-5.41249	0.0624923		-1.70812	-2.89138	-0.524852	-5.26202	1.77702		-4.94935	-9.14331	-0.755399	-16.2509	4.60843		0.968784	-0.476839	2.41441	-4.28162	6.14662		-2.27312	-6.4807	1.93445	-13.8068	7.5143		-3.27577	-6.85467	0.303131	-12.4031	4.24563
PEEP +2		15.54	18.23	16.97	18.15		-2.71063	-3.50256	-1.9187	-5.20381	-0.307298		-1.40701	-2.54956	-0.264464	-3.75102	1.04213		-2.6099	-6.76736	1.54757	-16.9308	11.8553		1.29479	-0.11446	2.70404	-1.46792	4.27014		0.0878109	-4.08796	4.26358	-13.6426	14.0781		-1.17745	-4.69489	2.33999	-13.9254	11.5588
PEEP -2		13.19	15.31	15.69	18.42		-2.13285	-2.92479	-1.34092	-3.9682	-0.387358		-2.46479	-3.60734	-1.32224	-7.74003	2.91559		-5.22434	-9.38181	-1.06688	-15.3321	5.02765		-0.340766	-1.75002	1.06848	-6.04274	5.57385		-3.10441	-7.28018	1.07136	-12.9704	7.02151		-2.73411	-6.25155	0.783326	-9.75607	4.27607
